# Supplementary material for: Adverse Events during Vitrectomy under Adequacy of Anesthesia—An Additional Report
Source: J Clin Med. 2021 Sep 15;10(18):4172. doi: 10.3390/jcm10184172 (PMC8468095; doi:10.3390/jcm10184172)
Supplement: Supplementary file 1 [file jcm-10-04172-s001.zip]

Archive with 1 entries (1 files):
- jcm-1365177-supplementary.pdf
